# Supplementary material for: Pilot Randomized Controlled Trial of Lymfit: A Theory-Guided Exercise Intervention for Young Adults with Lymphoma
Source: Healthcare (Basel). 2024 May 28;12(11):1101. doi: 10.3390/healthcare12111101 (PMC11171874; doi:10.3390/healthcare12111101)
Supplement: Supplementary file 1 [file healthcare-12-01101-s001.zip]

Archive with 1 entries (1 files):
- healthcare-2971496-supplementary.pdf
